# Supplementary material for: Blood Transfusion, All-Cause Mortality and Hospitalization Period in COVID-19 Patients: Machine Learning Analysis of National Health Insurance Claims Data
Source: Diagnostics (Basel). 2022 Nov 28;12(12):2970. doi: 10.3390/diagnostics12122970 (PMC9777003; doi:10.3390/diagnostics12122970)
Supplement: Supplementary file 1 [file diagnostics-12-02970-s001.zip]

Archive with 1 entries (1 files):
- diagnostics-2020842-supplementary.pdf
